# Supplementary material for: Novel Potential Markers of Myofibroblast Differentiation Revealed by Single-Cell RNA Sequencing Analysis of Mesenchymal Stromal Cells in Profibrotic and Adipogenic Conditions
Source: Biomedicines. 2023 Mar 10;11(3):840. doi: 10.3390/biomedicines11030840 (PMC10045579; doi:10.3390/biomedicines11030840)
Supplement: Supplementary file 1 [file biomedicines-11-00840-s001.zip]

Archive with 3 entries (3 files):
- FigS1.pdf
- FigS2.pdf
- Supple Figures.pdf
